# Supplementary material for: ﻿Synopsis of Chinese Alloperla Banks, 1906 (Plecoptera, Chloroperlidae), with description of a new species
Source: Zookeys. 2025 Jul 1;1243:365–75. doi: 10.3897/zookeys.1243.139128 (PMC12239023; doi:10.3897/zookeys.1243.139128)
Supplement: XML Treatment for Alloperla triquetra [file zookeys.1243.139128-treatment1.xml]

<!DOCTYPE tp:taxon-treatment
  PUBLIC "-//TaxonX//DTD Taxonomic Treatment Publishing DTD v0 20100105//EN" "tax-treatment-NSO.dtd">
<tp:taxon-treatment xmlns:tp="http://www.plazi.org/taxpub"><tp:treatment-meta><kwd-group><label>Taxon classification</label><kwd>
              <named-content content-type="kingdom">Animalia</named-content>
            </kwd><kwd>
              <named-content content-type="order">Plecoptera</named-content>
            </kwd><kwd>
              <named-content content-type="family">Chloroperlidae</named-content>
            </kwd></kwd-group><mixed-citation publication-type="journal"><person-group><name><surname>Rehman</surname><given-names>Abdur</given-names></name><name><surname>Huo</surname><given-names>Qing-Bo</given-names></name><name><surname>Du</surname><given-names>Yu-Zhou</given-names></name></person-group><article-title>﻿Synopsis of Chinese <italic><tp:taxon-name><tp:taxon-name-part taxon-name-part-type="genus" reg="Alloperla">Alloperla</tp:taxon-name-part></tp:taxon-name></italic> Banks, 1906 (<tp:taxon-name><tp:taxon-name-part taxon-name-part-type="order">Plecoptera</tp:taxon-name-part></tp:taxon-name>, <tp:taxon-name><tp:taxon-name-part taxon-name-part-type="family">Chloroperlidae</tp:taxon-name-part></tp:taxon-name>), with description of a new species</article-title><source>Zookeys</source><day>01</day><month>07</month><year>2025</year><volume>1243</volume><fpage>365</fpage><lpage>375</lpage><pub-id pub-id-type="doi">10.3897/zookeys.1243.139128</pub-id></mixed-citation></tp:treatment-meta><tp:nomenclature><label>﻿</label><tp:taxon-name>
            <object-id xmlns:xlink="http://www.w3.org/1999/xlink" content-type="arpha" xlink:type="simple">6129EECF-AFED-5929-B618-615339A10C43</object-id>
            <tp:taxon-name-part taxon-name-part-type="genus" reg="Alloperla">Alloperla</tp:taxon-name-part>
            <tp:taxon-name-part taxon-name-part-type="species" reg="triquetra">triquetra</tp:taxon-name-part>
            <object-id xmlns:xlink="http://www.w3.org/1999/xlink" content-type="zoobank" xlink:type="simple">https://zoobank.org/A2F9297C-C402-4A23-8137-D63CA4D4044C</object-id>
          </tp:taxon-name><tp:taxon-authority>Rehman, Huo &amp; Du</tp:taxon-authority><tp:taxon-status xmlns:xlink="http://www.w3.org/1999/xlink" xlink:type="simple">sp. nov.</tp:taxon-status><xref ref-type="fig" rid="F1">Figs 1</xref><xref ref-type="fig" rid="F2">, 2</xref><xref ref-type="fig" rid="F3">, 3</xref></tp:nomenclature><tp:treatment-sec sec-type="type material" id="SECID0EGLAC"><title>Type material.</title><p><bold><italic>Holotype</italic></bold>, • 1 male China, Xiaodonggou Village, Benxi Autonomous County, Liaoning Province, 9–10-VI-2019, 589 m alt., <named-content xmlns:xlink="http://www.w3.org/1999/xlink" content-type="dwc:verbatimCoordinates" xlink:type="simple"><named-content content-type="geo-json" specific-use="{&#34;type&#34;:&#34;Point&#34;,&#34;coordinates&#34;:[124.669133,41.180100]}" id="NCID0EULAC" xlink:type="simple">41°10.806'N, 124°40.148'E</named-content></named-content>, leg. Huo Qing-Bo, Yang Yu-Ben (<abbrev xmlns:xlink="http://www.w3.org/1999/xlink" content-type="institution" xlink:title="Yangzhou University" id="ABBRID0EZLAC" xlink:type="simple">ICYZU</abbrev>). <bold><italic>Paratypes</italic></bold>, • 4 males and 6 females (<abbrev xmlns:xlink="http://www.w3.org/1999/xlink" content-type="institution" xlink:title="Yangzhou University" id="ABBRID0EBMAC" xlink:type="simple">ICYZU</abbrev>), are the same as the holotype.</p></tp:treatment-sec><tp:treatment-sec sec-type="diagnosis" id="SECID0EGMAC"><title>Diagnosis.</title><p>The new species is characterized by a triangular epiproct. The epiproct is distinctly triangular, especially in its middle portion. Basally, it is narrow and broadens medially before tapering towards a pointed apex, forming a triangular shape. The apex is pointed and bears tiny anterior hairs (Figs <xref ref-type="fig" rid="F1">1B, C</xref>, <xref ref-type="fig" rid="F2">2A</xref>).</p><fig id="F1" position="float" orientation="portrait"><object-id xmlns:xlink="http://www.w3.org/1999/xlink" content-type="doi" xlink:type="simple">10.3897/zookeys.1243.139128.figure1</object-id><object-id xmlns:xlink="http://www.w3.org/1999/xlink" content-type="arpha" xlink:type="simple">C20DD6C9-5A2E-529D-8940-8E6DA1885778</object-id><label>Figure 1.</label><caption><p><italic><tp:taxon-name><tp:taxon-name-part taxon-name-part-type="genus" reg="Alloperla">Alloperla</tp:taxon-name-part><tp:taxon-name-part taxon-name-part-type="species" reg="triquetra">triquetra</tp:taxon-name-part></tp:taxon-name></italic> sp. nov. holotype male. <bold>A.</bold> Head and prothorax, dorsal view; <bold>B.</bold> Terminalia, dorsal view; <bold>C.</bold> Epiproct, dorsal view.</p></caption><graphic xmlns:xlink="http://www.w3.org/1999/xlink" xlink:href="zookeys-1243-365_article-139128__-g001.jpg" position="float" orientation="portrait" xlink:type="simple" id="oo_1364628.jpg"><uri content-type="original_file" xlink:type="simple">https://binary.pensoft.net/fig/1364628</uri></graphic></fig><fig id="F2" position="float" orientation="portrait"><object-id xmlns:xlink="http://www.w3.org/1999/xlink" content-type="doi" xlink:type="simple">10.3897/zookeys.1243.139128.figure2</object-id><object-id xmlns:xlink="http://www.w3.org/1999/xlink" content-type="arpha" xlink:type="simple">85378532-F5DB-5C5E-A89D-53403FFFF1AE</object-id><label>Figure 2.</label><caption><p><italic><tp:taxon-name><tp:taxon-name-part taxon-name-part-type="genus" reg="Alloperla">Alloperla</tp:taxon-name-part><tp:taxon-name-part taxon-name-part-type="species" reg="triquetra">triquetra</tp:taxon-name-part></tp:taxon-name></italic> sp. nov. paratype male. <bold>A.</bold> Epiproct, dorsal view; <bold>B.</bold> Epiproct, dorsolateral view; <bold>C.</bold> Terminalia, lateral view.</p></caption><graphic xmlns:xlink="http://www.w3.org/1999/xlink" xlink:href="zookeys-1243-365_article-139128__-g002.jpg" position="float" orientation="portrait" xlink:type="simple" id="oo_1364629.jpg"><uri content-type="original_file" xlink:type="simple">https://binary.pensoft.net/fig/1364629</uri></graphic></fig></tp:treatment-sec><tp:treatment-sec sec-type="description" id="SECID0EQOAC"><title>Description.</title><p><bold>Male.</bold> Forewing length: 8.5–9.0 mm; hindwing length: 7.5–8.0 mm. Body greenish in the field, pale yellow in ethanol. Head rounded brown with small central brown markings or spots. Compound eyes blackish, ocelli gray with black margins. Antennae brown, with pale brown basal segments (Fig. <xref ref-type="fig" rid="F1">1A</xref>). Wings macropterous, hyaline. Abdominal terga 1–6 with a small brown median stripe. Tergum 9 dark brown posteriorly; tergum 10 dark brown, divided medially by the epiproct and reduced cowl into two hemitergal lobes bearing dense matting of long setae (Fig. <xref ref-type="fig" rid="F1">1B</xref>). Epiproct small, triangular, with a dorsal surface covered by dense, small hairs. Basally narrow, widening medially to a triangular shape with a pointed apex (Fig. <xref ref-type="fig" rid="F1">1C</xref>). The ventral surface is flattened, broad at the base, tapering towards apex, and bending towards tergum 10 to form a hook-like structure (Fig. <xref ref-type="fig" rid="F2">2B, C</xref>). Laterally flattened, bearing small hairs. Cerci dark brown, generally brown with small basal segments covered with long setae.</p><p><bold>Female.</bold> Forewing length: 9.0–9.5 mm; hindwing length: 8.0–8.5 mm. Body appears greenish in life and brown in ethanol. Head rounded, brown, with small brown markings or spots on frons. Compound eyes blackish, ocelli gray with black margins. Pronotum brown with slight rugosities (Fig. <xref ref-type="fig" rid="F3">3A</xref>). Subgenital plate parallel-sided, rectangular at base, then abruptly narrows in middle, forming long subtriangle extending to middle of sternum 9. Posterior margins of plate rounded, and subgenital plate darkly sclerotized with black triangular spot in center (Fig. <xref ref-type="fig" rid="F3">3B</xref>. C).</p><fig id="F3" position="float" orientation="portrait"><object-id xmlns:xlink="http://www.w3.org/1999/xlink" content-type="doi" xlink:type="simple">10.3897/zookeys.1243.139128.figure3</object-id><object-id xmlns:xlink="http://www.w3.org/1999/xlink" content-type="arpha" xlink:type="simple">EFC7DBB3-9C48-56DD-B335-90F522F4C6A5</object-id><label>Figure 3.</label><caption><p><italic><tp:taxon-name><tp:taxon-name-part taxon-name-part-type="genus" reg="Alloperla">Alloperla</tp:taxon-name-part><tp:taxon-name-part taxon-name-part-type="species" reg="triquetra">triquetra</tp:taxon-name-part></tp:taxon-name></italic> sp. nov. female. <bold>A.</bold> Head and prothorax, dorsal view; <bold>B.</bold> Terminalia, ventral view; <bold>C.</bold> Subgenital plate.</p></caption><graphic xmlns:xlink="http://www.w3.org/1999/xlink" xlink:href="zookeys-1243-365_article-139128__-g003.jpg" position="float" orientation="portrait" xlink:type="simple" id="oo_1364630.jpg"><uri content-type="original_file" xlink:type="simple">https://binary.pensoft.net/fig/1364630</uri></graphic></fig><p><bold>Egg and nymph.</bold> Unknown.</p></tp:treatment-sec><tp:treatment-sec sec-type="distribution" id="SECID0EXAAE"><title>Distribution.</title><p>Known only from the type locality.</p></tp:treatment-sec><tp:treatment-sec sec-type="etymology" id="SECID0E3AAE"><title>Etymology.</title><p>The species is named for its epiproct, which is distinctly triangular in shape. The Latin word “<italic><tp:taxon-name><tp:taxon-name-part taxon-name-part-type="genus" reg="Alloperla"/><tp:taxon-name-part taxon-name-part-type="species" reg="triquetra">triquetra</tp:taxon-name-part></tp:taxon-name></italic>” means triangular.</p></tp:treatment-sec><tp:treatment-sec sec-type="remarks" id="SECID0EMBAE"><title>Remarks.</title><p>The new species is most similar to <italic><tp:taxon-name><tp:taxon-name-part taxon-name-part-type="genus" reg="Alloperla">Alloperla</tp:taxon-name-part><tp:taxon-name-part taxon-name-part-type="species" reg="yangi">yangi</tp:taxon-name-part></tp:taxon-name></italic> Li &amp; Wang, 2011, from Quanshanlinchang, Kuandian County, Liaoning, China, but it is easily distinguished by the structure of the epiproct. The epiproct of the new species is triangular with a pointed apex (Figs <xref ref-type="fig" rid="F1">1B</xref>, <xref ref-type="fig" rid="F2">2A</xref>). In contrast, the epiproct of <italic><tp:taxon-name><tp:taxon-name-part taxon-name-part-type="genus" reg="Alloperla">A.</tp:taxon-name-part><tp:taxon-name-part taxon-name-part-type="species" reg="yangi">yangi</tp:taxon-name-part></tp:taxon-name></italic> is tongue-shaped, rounded at the apex, and bears small apical setae (<xref ref-type="bibr" rid="B9">Li and Wang 2011</xref>: figs 1–9). The new species is also similar to <italic><tp:taxon-name><tp:taxon-name-part taxon-name-part-type="genus" reg="Alloperla">A.</tp:taxon-name-part><tp:taxon-name-part taxon-name-part-type="species" reg="teleckojensis">teleckojensis</tp:taxon-name-part></tp:taxon-name></italic> Šámal, 1939, which is widely distributed in Russia and Mongolia. However, the epiproct of the new species is more prominent and broader than <italic><tp:taxon-name><tp:taxon-name-part taxon-name-part-type="genus" reg="Alloperla">A.</tp:taxon-name-part><tp:taxon-name-part taxon-name-part-type="species" reg="teleckojensis">teleckojensis</tp:taxon-name-part></tp:taxon-name></italic> (<xref ref-type="bibr" rid="B22">Zhang et al. 2024</xref>: figs 92–95).</p><sec sec-type="﻿Checklist of the named Alloperla known from China" id="SECID0EODAE"><title>﻿Checklist of the named <italic><tp:taxon-name><tp:taxon-name-part taxon-name-part-type="genus" reg="Alloperla">Alloperla</tp:taxon-name-part></tp:taxon-name></italic> known from China</title><p>
              <bold><italic><tp:taxon-name><tp:taxon-name-part taxon-name-part-type="genus" reg="Alloperla">Alloperla</tp:taxon-name-part></tp:taxon-name></italic> Banks, 1906</bold>
            </p><p><italic><tp:taxon-name><tp:taxon-name-part taxon-name-part-type="genus" reg="Alloperla">Alloperla</tp:taxon-name-part></tp:taxon-name></italic> Banks, 1906:175.</p><sec sec-type="﻿Alloperla mediata (Navás, 1925)" id="SECID0EPEAE"><title>﻿<italic><tp:taxon-name><tp:taxon-name-part taxon-name-part-type="genus" reg="Alloperla">Alloperla</tp:taxon-name-part><tp:taxon-name-part taxon-name-part-type="species" reg="mediata">mediata</tp:taxon-name-part></tp:taxon-name></italic> (Navás, 1925)</title><p><italic><tp:taxon-name><tp:taxon-name-part taxon-name-part-type="genus" reg="Chloroperla">Chloroperla</tp:taxon-name-part><tp:taxon-name-part taxon-name-part-type="species" reg="mediata">mediata</tp:taxon-name-part></tp:taxon-name></italic> Navás, 1925: 210; <xref ref-type="bibr" rid="B2">Claassen 1940</xref>: 191; <xref ref-type="bibr" rid="B7">Illies 1966</xref>: 441.</p><p><tp:taxon-name><tp:taxon-name-part taxon-name-part-type="genus" reg="Alloperla">Alloperla</tp:taxon-name-part> (<tp:taxon-name-part taxon-name-part-type="subgenus" reg="Sweltsa">Sweltsa</tp:taxon-name-part>) <tp:taxon-name-part taxon-name-part-type="species" reg="mediata">mediata</tp:taxon-name-part></tp:taxon-name> (Navás, 1925): <xref ref-type="bibr" rid="B11">Nelson and Hanson 1968</xref>: 425.</p><p><italic><tp:taxon-name><tp:taxon-name-part taxon-name-part-type="genus" reg="Alloperla">Alloperla</tp:taxon-name-part><tp:taxon-name-part taxon-name-part-type="species" reg="alexanderi">alexanderi</tp:taxon-name-part></tp:taxon-name></italic> Nelson &amp; Hanson, 1968: <xref ref-type="bibr" rid="B26">Zhiltzova and Zwick 1971</xref>.</p><p><italic><tp:taxon-name><tp:taxon-name-part taxon-name-part-type="genus" reg="Alloperla">Alloperla</tp:taxon-name-part><tp:taxon-name-part taxon-name-part-type="species" reg="mediata">mediata</tp:taxon-name-part></tp:taxon-name></italic> (Navás, 1925) in <xref ref-type="bibr" rid="B28">Zwick 1973</xref>: 285; <xref ref-type="bibr" rid="B5">Ham 2008</xref>: 185; <xref ref-type="bibr" rid="B17">Teslenko 2009</xref>: 699; <xref ref-type="bibr" rid="B8">Judson and Nelson 2012</xref>: 25; <xref ref-type="bibr" rid="B6">Huo et al. 2022</xref>: 9.</p><p><bold>Material examined.</bold> • 2 females, China: Inner Mongolia Autonomous Region, HulunBuir city, Oroqen Zizhiqi, Dayangshu town, 405 m, <named-content xmlns:xlink="http://www.w3.org/1999/xlink" content-type="dwc:verbatimCoordinates" xlink:type="simple"><named-content content-type="geo-json" specific-use="{&#34;type&#34;:&#34;Point&#34;,&#34;coordinates&#34;:[124.589900,49.708600]}" id="NCID0EBIAE" xlink:type="simple">49.7086°N, 124.5899°E</named-content></named-content>, 2023.VI.3, leg. Zhu Ya-Fei &amp; Yang Xiao (<abbrev xmlns:xlink="http://www.w3.org/1999/xlink" content-type="institution" xlink:title="Yangzhou University" id="ABBRID0EGIAE" xlink:type="simple">ICYZU</abbrev>) • 1 male, 5 females, Heilongjiang Province, Da Hinggan Ling Prefecture, Songlin District, Jinsong town, 480 m, <named-content xmlns:xlink="http://www.w3.org/1999/xlink" content-type="dwc:verbatimCoordinates" xlink:type="simple"><named-content content-type="geo-json" specific-use="{&#34;type&#34;:&#34;Point&#34;,&#34;coordinates&#34;:[124.194800,51.072400]}" id="NCID0EOIAE" xlink:type="simple">51.0724°N, 124.1948°E</named-content></named-content>, 2023.VI.4, leg. Zhu Ya-Fei &amp; Yang Xiao; • 3 males, 20 females • Heilongjiang Province, Da Hinggan Ling Prefecture, Xinlin District, Dawusu town, 471 m, <named-content xmlns:xlink="http://www.w3.org/1999/xlink" content-type="dwc:verbatimCoordinates" xlink:type="simple"><named-content content-type="geo-json" specific-use="{&#34;type&#34;:&#34;Point&#34;,&#34;coordinates&#34;:[124.512200,51.768200]}" id="NCID0EWIAE" xlink:type="simple">51.7682°N, 124.5122°E</named-content></named-content>, 2023.VI.6, leg. Zhu Ya-Fei &amp; Yang Xiao (<abbrev xmlns:xlink="http://www.w3.org/1999/xlink" content-type="institution" xlink:title="Yangzhou University" id="ABBRID0E2IAE" xlink:type="simple">ICYZU</abbrev>); • 4 males, 2 females China: Heilongjiang Province, Da Hinggan Ling Prefecture, Tahe county, 364 m, <named-content xmlns:xlink="http://www.w3.org/1999/xlink" content-type="dwc:verbatimCoordinates" xlink:type="simple"><named-content content-type="geo-json" specific-use="{&#34;type&#34;:&#34;Point&#34;,&#34;coordinates&#34;:[124.696800,52.305000]}" id="NCID0EDJAE" xlink:type="simple">52.3050°N, 124.6968°E</named-content></named-content>, 2023.VI.6, leg. Zhu Ya-Fei &amp; Yang Xiao (<abbrev xmlns:xlink="http://www.w3.org/1999/xlink" content-type="institution" xlink:title="Yangzhou University" id="ABBRID0EIJAE" xlink:type="simple">ICYZU</abbrev>).</p><p><bold>Supplementary description.</bold> General body color pale yellow in alcohol. Head pale brown, triocellate. Pronotum with prominent, dark-brown medial stripe (Fig. <xref ref-type="fig" rid="F4">4A</xref>). Epiproct short, pointed, divided into two portions, nearly equal in width, separated by noticeable constriction. Anterior portion of epiproct oval, bearing several spines along lateral margins, easily visible from dorsal view (Fig. <xref ref-type="fig" rid="F4">4B, C</xref>). Female subgenital plate long, narrowly triangular with rectangular, parallel-sided base, extending nearly full length of sternum 9 (Fig. <xref ref-type="fig" rid="F4">4D</xref>).</p><fig id="F4" position="float" orientation="portrait"><object-id xmlns:xlink="http://www.w3.org/1999/xlink" content-type="doi" xlink:type="simple">10.3897/zookeys.1243.139128.figure4</object-id><object-id xmlns:xlink="http://www.w3.org/1999/xlink" content-type="arpha" xlink:type="simple">AEEE0588-7C31-5B30-8EF4-4EAE1BC8FD70</object-id><label>Figure 4.</label><caption><p><italic><tp:taxon-name><tp:taxon-name-part taxon-name-part-type="genus" reg="Alloperla">Alloperla</tp:taxon-name-part><tp:taxon-name-part taxon-name-part-type="species" reg="mediata">mediata</tp:taxon-name-part></tp:taxon-name></italic> (Navás, 1925) Male. <bold>A.</bold> Head and prothorax, dorsal view; <bold>B.</bold> Terminalia, dorsal view; <bold>C.</bold> Epiproct, dorsal view; <bold>D.</bold> Female terminalia, ventral view.</p></caption><graphic xmlns:xlink="http://www.w3.org/1999/xlink" xlink:href="zookeys-1243-365_article-139128__-g004.jpg" position="float" orientation="portrait" xlink:type="simple" id="oo_1364631.jpg"><uri content-type="original_file" xlink:type="simple">https://binary.pensoft.net/fig/1364631</uri></graphic></fig><p><bold>Distribution.</bold> China (Heilongjiang, Inner Mongolia, and Liaoning), Japan, Mongolia, Russia, and South Korea.</p><p><bold>Remarks.</bold> This species was first described from China by <xref ref-type="bibr" rid="B11">Nelson and Hanson (1968)</xref> as <italic><tp:taxon-name><tp:taxon-name-part taxon-name-part-type="genus" reg="Alloperla">Alloperla</tp:taxon-name-part><tp:taxon-name-part taxon-name-part-type="species" reg="alexanderi">alexanderi</tp:taxon-name-part></tp:taxon-name></italic> Nelson &amp; Hanson, 1968, but it was later synonymized with <italic><tp:taxon-name><tp:taxon-name-part taxon-name-part-type="genus" reg="Alloperla">A.</tp:taxon-name-part><tp:taxon-name-part taxon-name-part-type="species" reg="mediata">mediata</tp:taxon-name-part></tp:taxon-name></italic> by <xref ref-type="bibr" rid="B26">Zhiltzova and Zwick (1971)</xref>. The type locality is the Russian Far East, which includes Khabarovsk and Vladivostok. It has been recorded in China from Heilongjiang, Inner Mongolia, and the Greater Khingan Mountains.</p></sec><sec sec-type="﻿Alloperla erectospina Wu, 1938" id="SECID0EDMAE"><title>﻿<italic><tp:taxon-name><tp:taxon-name-part taxon-name-part-type="genus" reg="Alloperla">Alloperla</tp:taxon-name-part><tp:taxon-name-part taxon-name-part-type="species" reg="erectospina">erectospina</tp:taxon-name-part></tp:taxon-name></italic> Wu, 1938</title><p><italic><tp:taxon-name><tp:taxon-name-part taxon-name-part-type="genus" reg="Alloperla">Alloperla</tp:taxon-name-part><tp:taxon-name-part taxon-name-part-type="species" reg="erectospina">erectospina</tp:taxon-name-part></tp:taxon-name></italic> Wu, 1938: 152; <xref ref-type="bibr" rid="B2">Claassen 1940</xref>: 186; <xref ref-type="bibr" rid="B7">Illies 1966</xref>: 431; <xref ref-type="bibr" rid="B20">Wu 1973</xref>: 100; <xref ref-type="bibr" rid="B4">Du and Sivec 2005</xref>: 42; <xref ref-type="bibr" rid="B21">Yang and Li 2018</xref>: 23.</p><p><bold>Distribution.</bold> China (Gansu Province).</p><p><bold>Remarks.</bold><xref ref-type="bibr" rid="B19">Wu (1938)</xref> described this species based on a single male specimen, with the female still unknown. The type locality is Mahoshan Mountain in Gansu, China. Currently, this species is known only from Gansu Province, China.</p></sec><sec sec-type="﻿Alloperla thompsoni Nelson &amp; Hanson, 1968" id="SECID0EAOAE"><title>﻿<italic><tp:taxon-name><tp:taxon-name-part taxon-name-part-type="genus" reg="Alloperla">Alloperla</tp:taxon-name-part><tp:taxon-name-part taxon-name-part-type="species" reg="thompsoni">thompsoni</tp:taxon-name-part></tp:taxon-name></italic> Nelson &amp; Hanson, 1968</title><p><tp:taxon-name><tp:taxon-name-part taxon-name-part-type="genus" reg="Alloperla">Alloperla</tp:taxon-name-part> (<tp:taxon-name-part taxon-name-part-type="subgenus" reg="Sweltsa">Sweltsa</tp:taxon-name-part>) <tp:taxon-name-part taxon-name-part-type="species" reg="thompsoni">thompsoni</tp:taxon-name-part></tp:taxon-name> Nelson &amp; Hanson, 1968: 425.</p><p><italic><tp:taxon-name><tp:taxon-name-part taxon-name-part-type="genus" reg="Alloperla">Alloperla</tp:taxon-name-part><tp:taxon-name-part taxon-name-part-type="species" reg="thompsoni">thompsoni</tp:taxon-name-part></tp:taxon-name></italic>: <xref ref-type="bibr" rid="B28">Zwick 1973</xref>: 287; <xref ref-type="bibr" rid="B16">Stark and Sivec 2009</xref>: 156; <xref ref-type="bibr" rid="B21">Yang and Li 2018</xref>: 22.</p><p><bold>Distribution.</bold> China (Heilongjiang Province).</p><p><bold>Remarks.</bold><xref ref-type="bibr" rid="B11">Nelson and Hanson (1968)</xref> described this species based solely on a male specimen, with the female still unknown. The type locality is Yalu Station in the Greater Khingan Mountains, Manchuria, China. Currently, this species is only known from Heilongjiang Province, China.</p></sec><sec sec-type="﻿Alloperla kurilensis Zhiltzova, 1978" id="SECID0EFQAE"><title>﻿<italic><tp:taxon-name><tp:taxon-name-part taxon-name-part-type="genus" reg="Alloperla">Alloperla</tp:taxon-name-part><tp:taxon-name-part taxon-name-part-type="species" reg="kurilensis">kurilensis</tp:taxon-name-part></tp:taxon-name></italic> Zhiltzova, 1978</title><p><italic><tp:taxon-name><tp:taxon-name-part taxon-name-part-type="genus" reg="Alloperla">Alloperla</tp:taxon-name-part><tp:taxon-name-part taxon-name-part-type="species" reg="kurilensis">kurilensis</tp:taxon-name-part></tp:taxon-name></italic> Zhiltzova, 1978: 544; <xref ref-type="bibr" rid="B23">Zhiltzova 1995</xref>: 15; <xref ref-type="bibr" rid="B17">Teslenko 2009</xref>: 699.</p><p><bold>Distribution.</bold> China (Liaoning Province) and Russia.</p><p><bold>Remarks.</bold><xref ref-type="bibr" rid="B22">Zhang et al. (2024)</xref> newly reported this species from China (from Quanshan Forest Farm in Kuandian Manchu Autonomous County, Dandong City, Liaoning Province), based only on a female specimen; the male is still undescribed in China. The type locality is Kunashir, Russia (<xref ref-type="bibr" rid="B3">DeWalt et al. 2025</xref>).</p></sec><sec sec-type="﻿Alloperla kurentzovi Zhiltzova &amp; Zapekina-Dulkeit, 1977" id="SECID0E1RAE"><title>﻿<italic><tp:taxon-name><tp:taxon-name-part taxon-name-part-type="genus" reg="Alloperla">Alloperla</tp:taxon-name-part><tp:taxon-name-part taxon-name-part-type="species" reg="kurentzovi">kurentzovi</tp:taxon-name-part></tp:taxon-name></italic> Zhiltzova &amp; Zapekina-Dulkeit, 1977</title><p><italic><tp:taxon-name><tp:taxon-name-part taxon-name-part-type="genus" reg="Alloperla">Alloperla</tp:taxon-name-part><tp:taxon-name-part taxon-name-part-type="species" reg="kurentzovi">kurentzovi</tp:taxon-name-part></tp:taxon-name></italic> Zhiltzova &amp; Zapekina-Dulkeit, 1977: 50; <xref ref-type="bibr" rid="B23">Zhiltzova 1995</xref>: 15; <xref ref-type="bibr" rid="B17">Teslenko 2009</xref>: 699.</p><p><bold>Distribution.</bold> China (Liaoning Province) and Russian Far East.</p><p><bold>Remarks.</bold><xref ref-type="bibr" rid="B22">Zhang et al. (2024)</xref> newly reported this species from China (from Quanshan Forest Farm in Kuandian Manchu Autonomous County, Dandong City, Liaoning Province), based solely on a female specimen; the male is still undescribed from China. The type locality is the Russian Far East, Primorye (<xref ref-type="bibr" rid="B3">DeWalt et al. 2025</xref>).</p></sec><sec sec-type="﻿Alloperla teleckojensis Šámal, 1939" id="SECID0EPTAE"><title>﻿<italic><tp:taxon-name><tp:taxon-name-part taxon-name-part-type="genus" reg="Alloperla">Alloperla</tp:taxon-name-part><tp:taxon-name-part taxon-name-part-type="species" reg="teleckojensis">teleckojensis</tp:taxon-name-part></tp:taxon-name></italic> Šámal, 1939</title><p><italic><tp:taxon-name><tp:taxon-name-part taxon-name-part-type="genus" reg="Alloperla">Alloperla</tp:taxon-name-part><tp:taxon-name-part taxon-name-part-type="species" reg="teleckojensis">teleckojensis</tp:taxon-name-part></tp:taxon-name></italic> Šámal, 1939: 423.</p><p><italic><tp:taxon-name><tp:taxon-name-part taxon-name-part-type="genus" reg="Chloroperla">Chloroperla</tp:taxon-name-part><tp:taxon-name-part taxon-name-part-type="species" reg="teleckojensis">teleckojensis</tp:taxon-name-part></tp:taxon-name></italic>: <xref ref-type="bibr" rid="B7">Illies 1966</xref>: 443.</p><p><italic><tp:taxon-name><tp:taxon-name-part taxon-name-part-type="genus" reg="Alloperla">Alloperla</tp:taxon-name-part><tp:taxon-name-part taxon-name-part-type="species" reg="deminuta">deminuta</tp:taxon-name-part></tp:taxon-name></italic> Zapekina-Dulkeit, 1970: 159: <xref ref-type="bibr" rid="B28">Zwick 1973</xref>: 284; <xref ref-type="bibr" rid="B23">Zhiltzova 1995</xref>: 15; <xref ref-type="bibr" rid="B17">Teslenko 2009</xref>: 699; Teslenko and Zhiltsova 2009: 89; <xref ref-type="bibr" rid="B8">Judson and Nelson 2012</xref>: 24.</p><p><bold>Material examined.</bold> • 1 male, China: Heilongjiang Province, Da Hinggan Ling Prefecture, Tahe county, 364 m, <named-content xmlns:xlink="http://www.w3.org/1999/xlink" content-type="dwc:verbatimCoordinates" xlink:type="simple"><named-content content-type="geo-json" specific-use="{&#34;type&#34;:&#34;Point&#34;,&#34;coordinates&#34;:[124.696800,52.305000]}" id="NCID0EBWAE" xlink:type="simple">52.3050°N, 124.6968°E</named-content></named-content>, 2023.VI.6, leg. Zhu Ya-Fei &amp; Yang Xiao (<abbrev xmlns:xlink="http://www.w3.org/1999/xlink" content-type="institution" xlink:title="Yangzhou University" id="ABBRID0EGWAE" xlink:type="simple">ICYZU</abbrev>).</p><p><bold>Supplementary description.</bold> Male body pigmentation matches previous descriptions in the literature. Tergum X divided and features two parallel sclerotized bands along inner margin. Base of epiproct rounded and shiny, with slight constriction near base. In dorsal view, it narrows to form pointed apex, while laterally completely flattened (Fig. <xref ref-type="fig" rid="F5">5A–C</xref>).</p><fig id="F5" position="float" orientation="portrait"><object-id xmlns:xlink="http://www.w3.org/1999/xlink" content-type="doi" xlink:type="simple">10.3897/zookeys.1243.139128.figure5</object-id><object-id xmlns:xlink="http://www.w3.org/1999/xlink" content-type="arpha" xlink:type="simple">EBE5377B-8C7C-539C-82BC-D6D8D44F5914</object-id><label>Figure 5.</label><caption><p><italic><tp:taxon-name><tp:taxon-name-part taxon-name-part-type="genus" reg="Alloperla">Alloperla</tp:taxon-name-part><tp:taxon-name-part taxon-name-part-type="species" reg="teleckojensis">teleckojensis</tp:taxon-name-part></tp:taxon-name></italic> Šámal, 1939 male. <bold>A.</bold> Head and prothorax, dorsal view; <bold>B.</bold> Terminalia, dorsal view; <bold>C.</bold> Epiproct dorsal view.</p></caption><graphic xmlns:xlink="http://www.w3.org/1999/xlink" xlink:href="zookeys-1243-365_article-139128__-g005.jpg" position="float" orientation="portrait" xlink:type="simple" id="oo_1364632.jpg"><uri content-type="original_file" xlink:type="simple">https://binary.pensoft.net/fig/1364632</uri></graphic></fig><p><bold>Distribution.</bold> China (Heilongjiang Province), Russia, and Mongolia.</p><p><bold>Remarks.</bold><xref ref-type="bibr" rid="B22">Zhang et al. (2024)</xref> newly reported this species from China based on male and female specimens from Tahe County in Heilongjiang Province. The type locality is Teletskoye Lake, near the confluence of the Koksa River in the Altai Republic, Russia.</p></sec><sec sec-type="﻿Alloperla joosti Zwick, 1972" id="SECID0E4XAE"><title>﻿<italic><tp:taxon-name><tp:taxon-name-part taxon-name-part-type="genus" reg="Alloperla">Alloperla</tp:taxon-name-part><tp:taxon-name-part taxon-name-part-type="species" reg="joosti">joosti</tp:taxon-name-part></tp:taxon-name></italic> Zwick, 1972</title><p><italic><tp:taxon-name><tp:taxon-name-part taxon-name-part-type="genus" reg="Alloperla">Alloperla</tp:taxon-name-part><tp:taxon-name-part taxon-name-part-type="species" reg="joosti">joosti</tp:taxon-name-part></tp:taxon-name></italic> Zwick, 1972: 35; <xref ref-type="bibr" rid="B5">Ham 2008</xref>: 186; <xref ref-type="bibr" rid="B17">Teslenko 2009</xref>; <xref ref-type="bibr" rid="B8">Judson and Nelson 2012</xref>: 24; <xref ref-type="bibr" rid="B6">Huo et al. 2022</xref>: 9.</p><p><bold>Material examined.</bold> • 5 males, 30 females, China: Inner Mongolia Autonomous Region, HulunBuir city, Oroqen Zizhiqi, Dayangshu town, 405 m, <named-content xmlns:xlink="http://www.w3.org/1999/xlink" content-type="dwc:verbatimCoordinates" xlink:type="simple"><named-content content-type="geo-json" specific-use="{&#34;type&#34;:&#34;Point&#34;,&#34;coordinates&#34;:[124.589900,49.708600]}" id="NCID0ERZAE" xlink:type="simple">49.7086°N, 124.5899°E</named-content></named-content>, 2023.VI.3, leg. Zhu Ya-Fei &amp; Yang Xiao • 4 females (<abbrev xmlns:xlink="http://www.w3.org/1999/xlink" content-type="institution" xlink:title="Yangzhou University" id="ABBRID0EWZAE" xlink:type="simple">ICYZU</abbrev>), China: Heilongjiang Province, Da Hinggan Ling Prefecture, Tahe County, 364 m, <named-content xmlns:xlink="http://www.w3.org/1999/xlink" content-type="dwc:verbatimCoordinates" xlink:type="simple"><named-content content-type="geo-json" specific-use="{&#34;type&#34;:&#34;Point&#34;,&#34;coordinates&#34;:[124.705100,52.307100]}" id="NCID0E5ZAE" xlink:type="simple">52.3071°N,124.7051°E</named-content></named-content>, 2023.VII.30, leg. Zhu Ya-Fei &amp; Yang Xiao.</p><p><bold>Supplementary description. Male.</bold> Forewing length: 8.0–8.5 mm; hindwing length: 7.0–7.5 mm. Body greenish in field, pale yellow in ethanol. Head rounded, pale brown without markings or spots. Compound eyes blackish, ocelli gray with black margins. Antennae brown, with pale brown basal segments. Wings macropterous, hyaline. Meso- and metanota with faint pigmentation, no markings or stripes (Fig. <xref ref-type="fig" rid="F6">6A</xref>). Abdominal terga with prominent dorsal stripe originating on segment 1, continuing through segment 7. Epiproct recurved anteriorly, slightly swollen at base, medially constricted, with black medial stripes anteriorly; uniformly broad toward apex, apex rounded, length approximately four times width (Fig. <xref ref-type="fig" rid="F6">6B</xref>). Ventrally, epiproct has a row of long spines along margin, medially constricted (Fig. <xref ref-type="fig" rid="F7">7A–C</xref>). Cerci dark brown, generally brown, small basal segments covered with long setae.</p><fig id="F6" position="float" orientation="portrait"><object-id xmlns:xlink="http://www.w3.org/1999/xlink" content-type="doi" xlink:type="simple">10.3897/zookeys.1243.139128.figure6</object-id><object-id xmlns:xlink="http://www.w3.org/1999/xlink" content-type="arpha" xlink:type="simple">CE48ED0A-B2D5-5106-BFF9-8F69E25FE04B</object-id><label>Figure 6.</label><caption><p><italic><tp:taxon-name><tp:taxon-name-part taxon-name-part-type="genus" reg="Alloperla">Alloperla</tp:taxon-name-part><tp:taxon-name-part taxon-name-part-type="species" reg="joosti">joosti</tp:taxon-name-part></tp:taxon-name></italic> Zwick, 1972 Male. <bold>A.</bold> Head and prothorax, dorsal view; <bold>B.</bold> Terminalia, dorsal view; <bold>C.</bold> Terminalia, dorsolateral view.</p></caption><graphic xmlns:xlink="http://www.w3.org/1999/xlink" xlink:href="zookeys-1243-365_article-139128__-g006.jpg" position="float" orientation="portrait" xlink:type="simple" id="oo_1364633.jpg"><uri content-type="original_file" xlink:type="simple">https://binary.pensoft.net/fig/1364633</uri></graphic></fig><fig id="F7" position="float" orientation="portrait"><object-id xmlns:xlink="http://www.w3.org/1999/xlink" content-type="doi" xlink:type="simple">10.3897/zookeys.1243.139128.figure7</object-id><object-id xmlns:xlink="http://www.w3.org/1999/xlink" content-type="arpha" xlink:type="simple">636A2160-6A5B-57C9-A475-32A24909299E</object-id><label>Figure 7.</label><caption><p><italic><tp:taxon-name><tp:taxon-name-part taxon-name-part-type="genus" reg="Alloperla">Alloperla</tp:taxon-name-part><tp:taxon-name-part taxon-name-part-type="species" reg="joosti">joosti</tp:taxon-name-part></tp:taxon-name></italic> Zwick, 1972 Male. <bold>A.</bold> Epiproct, lateral view; <bold>B.</bold> Epiproct lateral view; <bold>C.</bold> Epiproct, dorsal view.</p></caption><graphic xmlns:xlink="http://www.w3.org/1999/xlink" xlink:href="zookeys-1243-365_article-139128__-g007.jpg" position="float" orientation="portrait" xlink:type="simple" id="oo_1364634.jpg"><uri content-type="original_file" xlink:type="simple">https://binary.pensoft.net/fig/1364634</uri></graphic></fig><p><bold>Female.</bold> The female subgenital plate is small and V-shaped, extending only to the middle part of sternum 9. The plate gradually slopes to an abrupt point, forming a triangle with a broad base (Fig. <xref ref-type="fig" rid="F8">8A, B</xref>). The cerci are pale brown.</p><fig id="F8" position="float" orientation="portrait"><object-id xmlns:xlink="http://www.w3.org/1999/xlink" content-type="doi" xlink:type="simple">10.3897/zookeys.1243.139128.figure8</object-id><object-id xmlns:xlink="http://www.w3.org/1999/xlink" content-type="arpha" xlink:type="simple">14B9374B-D73B-5A17-B30D-E9E015DF19E7</object-id><label>Figure 8.</label><caption><p><italic><tp:taxon-name><tp:taxon-name-part taxon-name-part-type="genus" reg="Alloperla">Alloperla</tp:taxon-name-part><tp:taxon-name-part taxon-name-part-type="species" reg="joosti">joosti</tp:taxon-name-part></tp:taxon-name></italic> Zwick, 1972 female. <bold>A.</bold> Head and prothorax, dorsal view; <bold>B.</bold> Terminalia ventral view.</p></caption><graphic xmlns:xlink="http://www.w3.org/1999/xlink" xlink:href="zookeys-1243-365_article-139128__-g008.jpg" position="float" orientation="portrait" xlink:type="simple" id="oo_1364635.jpg"><uri content-type="original_file" xlink:type="simple">https://binary.pensoft.net/fig/1364635</uri></graphic></fig><p><bold>Distribution.</bold> China (Inner Mongolia Autonomous Region and Heilongjiang Province), Mongolia, Russia, and South Korea.</p><p><bold>Remarks.</bold><xref ref-type="bibr" rid="B6">Huo et al. (2022)</xref> newly reported this species in China from Xiaodong Gou Village, Benxi County, Liaoning Province, based on female specimens, without describing the male. Here, we provide the first description of the male specimens of this species from China. The species was described initially from magnolia in Russia (<xref ref-type="bibr" rid="B8">Judson and Nelson 2012</xref>; <xref ref-type="bibr" rid="B18">Teslenko and Zhiltzova 2009</xref>), but neither description included the ventral view of the epiproct (<xref ref-type="bibr" rid="B8">Judson and Nelson 2012</xref>: figs 96–98; <xref ref-type="bibr" rid="B18">Teslenko and Zhiltzova 2009</xref>: fig. 557), which is essential for identifying this species because it possesses a row of spines in the ventral view. We offer a revised description with clear color images of both dorsal and ventral views to avoid future misidentifications. The ventral view of the epiproct bears a distinct row of spines (Fig. <xref ref-type="fig" rid="F7">7A, B</xref>). Additionally, we observed variation in the subgenital plate among some female individuals; some have a short, sloped structure while others have a little longer extension. Earlier literature indicates that the figures provided for the female subgenital plate in <xref ref-type="bibr" rid="B8">Judson and Nelson (2012)</xref> and <xref ref-type="bibr" rid="B18">Teslenko and Zhiltzova (2009)</xref> differ from each other, suggesting that variation in the female subgenital plate is common in this species. The type locality of this species is Arkhangai Aimag, Somon Chencher at Urd-Tamir Gol, Mongolia (<xref ref-type="bibr" rid="B8">Judson and Nelson 2012</xref>).</p></sec><sec sec-type="﻿Alloperla yangi Li &amp; Wang, 2011" id="SECID0E65AE"><title>﻿<italic><tp:taxon-name><tp:taxon-name-part taxon-name-part-type="genus" reg="Alloperla">Alloperla</tp:taxon-name-part><tp:taxon-name-part taxon-name-part-type="species" reg="yangi">yangi</tp:taxon-name-part></tp:taxon-name></italic> Li &amp; Wang, 2011</title><p><italic><tp:taxon-name><tp:taxon-name-part taxon-name-part-type="genus" reg="Alloperla">Alloperla</tp:taxon-name-part><tp:taxon-name-part taxon-name-part-type="species" reg="yangi">yangi</tp:taxon-name-part></tp:taxon-name></italic><xref ref-type="bibr" rid="B9">Li and Wang 2011</xref>: 29; <xref ref-type="bibr" rid="B21">Yang and Li 2018</xref>: 22.</p><p><bold>Distribution.</bold> China (Liaoning Province).</p><p><bold>Remarks.</bold><xref ref-type="bibr" rid="B9">Li and Wang (2011)</xref> described only the male of this species, and the female remains unknown. The type locality is Quanshanlinchang, Kuandian County, Liaoning. This species is currently known only from Liaoning Province, China.</p></sec></sec></tp:treatment-sec><ref-list><ref id="B9"><mixed-citation xmlns:xlink="http://www.w3.org/1999/xlink" xlink:type="simple"><person-group><name name-style="western"><surname>Li</surname><given-names>W-H</given-names></name><name name-style="western"><surname>Wang</surname><given-names>R</given-names></name></person-group> (<year>2011</year>) <article-title>A new species of <italic><tp:taxon-name><tp:taxon-name-part taxon-name-part-type="genus">Alloperla</tp:taxon-name-part></tp:taxon-name></italic> (<tp:taxon-name><tp:taxon-name-part taxon-name-part-type="order">Plecoptera</tp:taxon-name-part></tp:taxon-name>: <tp:taxon-name><tp:taxon-name-part taxon-name-part-type="family">Chloroperlidae</tp:taxon-name-part></tp:taxon-name>) from China.</article-title><source>Zootaxa</source><volume>3040</volume>(<issue>1</issue>): <fpage>29</fpage>–<lpage>33</lpage>. <ext-link xlink:href="10.11646/zootaxa.3040.1.4" ext-link-type="doi" xlink:type="simple">https://doi.org/10.11646/zootaxa.3040.1.4</ext-link></mixed-citation></ref><ref id="B22"><mixed-citation xmlns:xlink="http://www.w3.org/1999/xlink" xlink:type="simple"><person-group><name name-style="western"><surname>Zhang</surname><given-names>Y</given-names></name><name name-style="western"><surname>Wang</surname><given-names>B</given-names></name><name name-style="western"><surname>Yao</surname><given-names>G</given-names></name><name name-style="western"><surname>Li</surname><given-names>W</given-names></name><name name-style="western"><surname>Li</surname><given-names>W</given-names></name></person-group> (<year>2024</year>) <article-title>A new species and three records of <tp:taxon-name><tp:taxon-name-part taxon-name-part-type="family">Chloroperlidae</tp:taxon-name-part></tp:taxon-name> (<tp:taxon-name><tp:taxon-name-part taxon-name-part-type="order">Plecoptera</tp:taxon-name-part></tp:taxon-name>) from China.</article-title><source>Zootaxa</source><volume>5406</volume>(<issue>2</issue>): <fpage>373</fpage>–<lpage>382</lpage>. <ext-link xlink:href="10.11646/zootaxa.5406.2.9" ext-link-type="doi" xlink:type="simple">https://doi.org/10.11646/zootaxa.5406.2.9</ext-link></mixed-citation></ref><ref id="B2"><mixed-citation xmlns:xlink="http://www.w3.org/1999/xlink" xlink:type="simple"><person-group><name name-style="western"><surname>Claassen</surname><given-names>P-W</given-names></name></person-group> (<year>1940</year>) <article-title>A catalogue of the <tp:taxon-name><tp:taxon-name-part taxon-name-part-type="order">Plecoptera</tp:taxon-name-part></tp:taxon-name> of the world.</article-title><source>Memoirs of the Cornell University Agricultural Experiment Station</source><volume>232</volume>: <fpage>1</fpage>–<lpage>235</lpage>.</mixed-citation></ref><ref id="B7"><mixed-citation xmlns:xlink="http://www.w3.org/1999/xlink" xlink:type="simple"><person-group><name name-style="western"><surname>Illies</surname><given-names>J</given-names></name></person-group> (<year>1966</year>) <article-title>Katalog der rezenten <tp:taxon-name><tp:taxon-name-part taxon-name-part-type="order">Plecoptera</tp:taxon-name-part></tp:taxon-name>.</article-title><source>Das Tierreich Eine Zusammenstellung und Kennzeichnung der rezenten Tierformen</source><volume>82</volume>: <fpage>1</fpage>–<lpage>631</lpage>.</mixed-citation></ref><ref id="B11"><mixed-citation xmlns:xlink="http://www.w3.org/1999/xlink" xlink:type="simple"><person-group><name name-style="western"><surname>Nelson</surname><given-names>C-H</given-names></name><name name-style="western"><surname>Hanson</surname><given-names>J-F</given-names></name></person-group> (<year>1968</year>) <article-title>Two new species of <italic><tp:taxon-name><tp:taxon-name-part taxon-name-part-type="genus">Alloperla</tp:taxon-name-part></tp:taxon-name></italic> (<tp:taxon-name><tp:taxon-name-part taxon-name-part-type="order">Plecoptera</tp:taxon-name-part></tp:taxon-name>: <tp:taxon-name><tp:taxon-name-part taxon-name-part-type="family">Chloroperlidae</tp:taxon-name-part></tp:taxon-name>) from China.</article-title><source>Journal of the Kansas Entomological Society</source><volume>41</volume>: <fpage>425</fpage>–<lpage>428</lpage>.</mixed-citation></ref><ref id="B26"><mixed-citation xmlns:xlink="http://www.w3.org/1999/xlink" xlink:type="simple"><person-group><name name-style="western"><surname>Zhiltzova</surname><given-names>L-A</given-names></name><name name-style="western"><surname>Zwick</surname><given-names>P</given-names></name></person-group> (<year>1971</year>) Notes on Asiatic <tp:taxon-name><tp:taxon-name-part taxon-name-part-type="family">Chloroperlidae</tp:taxon-name-part></tp:taxon-name> (<tp:taxon-name><tp:taxon-name-part taxon-name-part-type="order">Plecoptera</tp:taxon-name-part></tp:taxon-name>), with descriptions of new species. Entomologisk Tidskrift 92(3/4): 183–197.</mixed-citation></ref><ref id="B28"><mixed-citation xmlns:xlink="http://www.w3.org/1999/xlink" xlink:type="simple"><person-group><name name-style="western"><surname>Zwick</surname><given-names>P</given-names></name></person-group> (<year>1973</year>) <source><tp:taxon-name><tp:taxon-name-part taxon-name-part-type="class">Insecta</tp:taxon-name-part></tp:taxon-name>: <tp:taxon-name><tp:taxon-name-part taxon-name-part-type="order">Plecoptera</tp:taxon-name-part></tp:taxon-name> Phylogenetisches System und Katalog.</source><publisher-name>Das Tierreich – Eine Zusammenstellung und Kennzeichnung der rezenten Tierformen</publisher-name>, <publisher-loc>94</publisher-loc>, <size units="page">465 pp</size>.</mixed-citation></ref><ref id="B5"><mixed-citation xmlns:xlink="http://www.w3.org/1999/xlink" xlink:type="simple"><person-group><name name-style="western"><surname>Ham</surname><given-names>S</given-names></name></person-group> (<year>2008</year>) <article-title>Two species of <tp:taxon-name><tp:taxon-name-part taxon-name-part-type="family">Chloroperlidae</tp:taxon-name-part></tp:taxon-name> (<tp:taxon-name><tp:taxon-name-part taxon-name-part-type="class">Insecta</tp:taxon-name-part></tp:taxon-name>: <tp:taxon-name><tp:taxon-name-part taxon-name-part-type="order">Plecoptera</tp:taxon-name-part></tp:taxon-name>) New to Korea, with adult keys to species of the family in Korea.</article-title><source>Korean Journal of Systematic Zoology</source><volume>24</volume>(<issue>2</issue>): <fpage>185</fpage>–<lpage>189</lpage>. <ext-link xlink:href="10.5635/KJSZ.2008.24.2.185" ext-link-type="doi" xlink:type="simple">https://doi.org/10.5635/KJSZ.2008.24.2.185</ext-link></mixed-citation></ref><ref id="B17"><mixed-citation xmlns:xlink="http://www.w3.org/1999/xlink" xlink:type="simple"><person-group><name name-style="western"><surname>Teslenko</surname><given-names>V-A</given-names></name></person-group> (<year>2009</year>) Stoneflies (<tp:taxon-name><tp:taxon-name-part taxon-name-part-type="order">Plecoptera</tp:taxon-name-part></tp:taxon-name>) of the Russian Far East: Diversity and zoogeography. Aquatic Insects 31(sup1, Supplement 1): 693–706. <ext-link xlink:href="10.1080/01650420902812230" ext-link-type="doi" xlink:type="simple">https://doi.org/10.1080/01650420902812230</ext-link></mixed-citation></ref><ref id="B8"><mixed-citation xmlns:xlink="http://www.w3.org/1999/xlink" xlink:type="simple"><person-group><name name-style="western"><surname>Judson</surname><given-names>S-W</given-names></name><name name-style="western"><surname>Nelson</surname><given-names>C-R</given-names></name></person-group> (<year>2012</year>) <article-title>A guide to Mongolian stoneflies (<tp:taxon-name><tp:taxon-name-part taxon-name-part-type="class">Insecta</tp:taxon-name-part></tp:taxon-name>: <tp:taxon-name><tp:taxon-name-part taxon-name-part-type="order">Plecoptera</tp:taxon-name-part></tp:taxon-name>).</article-title><source>Zootaxa</source><volume>3541</volume>(<issue>1</issue>): <fpage>1</fpage>–<lpage>118</lpage>. <ext-link xlink:href="10.11646/zootaxa.3541.1.1" ext-link-type="doi" xlink:type="simple">https://doi.org/10.11646/zootaxa.3541.1.1</ext-link></mixed-citation></ref><ref id="B6"><mixed-citation xmlns:xlink="http://www.w3.org/1999/xlink" xlink:type="simple"><person-group><name name-style="western"><surname>Huo</surname><given-names>Q-B</given-names></name><name name-style="western"><surname>Rehman</surname><given-names>A</given-names></name><name name-style="western"><surname>Zhao</surname><given-names>M-Y</given-names></name><name name-style="western"><surname>Yang</surname><given-names>Y-B</given-names></name><name name-style="western"><surname>Xiang</surname><given-names>Y-N</given-names></name><name name-style="western"><surname>Du</surname><given-names>Y-Z</given-names></name><name name-style="western"><surname>Teslenko</surname><given-names>V-A</given-names></name></person-group> (<year>2022</year>) Additions to the fauna and biology of stoneflies (<tp:taxon-name><tp:taxon-name-part taxon-name-part-type="order">Plecoptera</tp:taxon-name-part></tp:taxon-name>) in Taizi River Basin, Liaoning, with seven new species records to China. Biodiversity Data Journal 10: e95120. <ext-link xlink:href="10.3897/BDJ.10.e95120" ext-link-type="doi" xlink:type="simple">https://doi.org/10.3897/BDJ.10.e95120</ext-link></mixed-citation></ref><ref id="B20"><mixed-citation xmlns:xlink="http://www.w3.org/1999/xlink" xlink:type="simple"><person-group><name name-style="western"><surname>Wu</surname><given-names>C-F</given-names></name></person-group> (<year>1973</year>) <article-title>New species of Chinese stoneflies (order <tp:taxon-name><tp:taxon-name-part taxon-name-part-type="order">Plecoptera</tp:taxon-name-part></tp:taxon-name>).</article-title><source>Acta Entomologica Sinica</source><volume>16</volume>(<issue>2</issue>): <fpage>97</fpage>–<lpage>126</lpage>.</mixed-citation></ref><ref id="B4"><mixed-citation xmlns:xlink="http://www.w3.org/1999/xlink" xlink:type="simple"><person-group><name name-style="western"><surname>Du</surname><given-names>Y-Z</given-names></name><name name-style="western"><surname>Sivec</surname><given-names>I</given-names></name></person-group> (<year>2005</year>) <tp:taxon-name><tp:taxon-name-part taxon-name-part-type="order">Plecoptera</tp:taxon-name-part></tp:taxon-name>. In: Insect Fauna of Middle-west Qinling Range and South Mountains of Gansu Province. Science Press Beijing, 38–54 pp.</mixed-citation></ref><ref id="B21"><mixed-citation xmlns:xlink="http://www.w3.org/1999/xlink" xlink:type="simple"><person-group><name name-style="western"><surname>Yang</surname><given-names>D</given-names></name><name name-style="western"><surname>Li</surname><given-names>W-H</given-names></name></person-group> (<year>2018</year>) <source>Species catalogue of China. Vol. 2 Animals, <tp:taxon-name><tp:taxon-name-part taxon-name-part-type="class">Insecta</tp:taxon-name-part></tp:taxon-name> (III), <tp:taxon-name><tp:taxon-name-part taxon-name-part-type="order">Plecoptera</tp:taxon-name-part></tp:taxon-name>.</source><publisher-name>Science Press</publisher-name>, <publisher-loc>Beijing</publisher-loc>, <size units="page">71 pp</size>.</mixed-citation></ref><ref id="B19"><mixed-citation xmlns:xlink="http://www.w3.org/1999/xlink" xlink:type="simple"><person-group><name name-style="western"><surname>Wu</surname><given-names>C-F</given-names></name></person-group> (<year>1938</year>) <source>Plecopterorum sinensium: a monograph of the stoneflies of China (Order <tp:taxon-name><tp:taxon-name-part taxon-name-part-type="order">Plecoptera</tp:taxon-name-part></tp:taxon-name>).</source><publisher-name>Yenching University</publisher-name>, <publisher-loc>Beijing</publisher-loc>, <size units="page">225 pp</size>.</mixed-citation></ref><ref id="B16"><mixed-citation xmlns:xlink="http://www.w3.org/1999/xlink" xlink:type="simple"><person-group><name name-style="western"><surname>Stark</surname><given-names>B-P</given-names></name><name name-style="western"><surname>Sivec</surname><given-names>I</given-names></name></person-group> (<year>2009</year>) <article-title><italic><tp:taxon-name><tp:taxon-name-part taxon-name-part-type="genus">Sweltsa</tp:taxon-name-part><tp:taxon-name-part taxon-name-part-type="species">wui</tp:taxon-name-part></tp:taxon-name></italic> and <italic><tp:taxon-name><tp:taxon-name-part taxon-name-part-type="genus">Haploperla</tp:taxon-name-part><tp:taxon-name-part taxon-name-part-type="species">valentinae</tp:taxon-name-part></tp:taxon-name></italic> (<tp:taxon-name><tp:taxon-name-part taxon-name-part-type="order">Plecoptera</tp:taxon-name-part></tp:taxon-name>: <tp:taxon-name><tp:taxon-name-part taxon-name-part-type="family">Chloroperlidae</tp:taxon-name-part></tp:taxon-name>), two new stoneflies from Sichuan Province, China.</article-title><source>Illiesia</source><volume>5</volume>: <fpage>156</fpage>–<lpage>163</lpage>.</mixed-citation></ref><ref id="B23"><mixed-citation xmlns:xlink="http://www.w3.org/1999/xlink" xlink:type="simple"><person-group><name name-style="western"><surname>Zhiltzova</surname><given-names>L-A</given-names></name></person-group> (<year>1995</year>) In Katalog tipovykh ekzemplyarov kollektsii zoologicheskogo instituta RAN. Vesnyanki (<tp:taxon-name><tp:taxon-name-part taxon-name-part-type="order">Plecoptera</tp:taxon-name-part></tp:taxon-name>) [Catalogue of type specimens in the collection of the Zoological Institute, Russian Academy of Sciences. <tp:taxon-name><tp:taxon-name-part taxon-name-part-type="order">Plecoptera</tp:taxon-name-part></tp:taxon-name>]. Zoologicheskii Institut, Saint Petersburg, 1–37 pp.</mixed-citation></ref><ref id="B3"><mixed-citation xmlns:xlink="http://www.w3.org/1999/xlink" xlink:type="simple"><person-group><name name-style="western"><surname>DeWalt</surname><given-names>R-E</given-names></name><name name-style="western"><surname>Maehr</surname><given-names>M-D</given-names></name><name name-style="western"><surname>Hopkins</surname><given-names>H</given-names></name><name name-style="western"><surname>Neu-Becker</surname><given-names>U</given-names></name><name name-style="western"><surname>Stueber</surname><given-names>G</given-names></name></person-group> (<year>2025</year>) <tp:taxon-name><tp:taxon-name-part taxon-name-part-type="order">Plecoptera</tp:taxon-name-part></tp:taxon-name> Species File online. Version 5.0/5.0. <ext-link xlink:href="http://plecoptera.speciesfile.org" ext-link-type="uri" xlink:type="simple">http://plecoptera.speciesfile.org</ext-link> [Accessed on: 2024-10-06]</mixed-citation></ref><ref id="B18"><mixed-citation xmlns:xlink="http://www.w3.org/1999/xlink" xlink:type="simple"><person-group><name name-style="western"><surname>Teslenko</surname><given-names>V-A</given-names></name><name name-style="western"><surname>Zhiltzova</surname><given-names>L-A</given-names></name></person-group> (<year>2009</year>) <source>Key to the stoneflies (<tp:taxon-name><tp:taxon-name-part taxon-name-part-type="class">Insecta</tp:taxon-name-part></tp:taxon-name>, <tp:taxon-name><tp:taxon-name-part taxon-name-part-type="order">Plecoptera</tp:taxon-name-part></tp:taxon-name>) of Russia and adjacent countries. Imagines and nymphs.</source><publisher-name>Dalnauka</publisher-name>, <publisher-loc>Vladivostok</publisher-loc>, <size units="page">382 pp</size>.</mixed-citation></ref></ref-list></tp:taxon-treatment>
